# Supplementary material for: Inhibitory Neurotransmission Is Sex-Dependently Affected by Tat Expression in Transgenic Mice and Suppressed by the Fatty Acid Amide Hydrolase Enzyme Inhibitor PF3845 via Cannabinoid Type-1 Receptor Mechanisms
Source: Cells. 2022 Mar 2;11(5):857. doi: 10.3390/cells11050857 (PMC8909692; doi:10.3390/cells11050857)
Supplement: Supplementary file 1 [file cells-11-00857-s001.zip]

Archive with 1 entries (1 files):
- cells-1517213-supplementary.pdf
